# Supplementary material for: Which egg features predict egg rejection responses in American robins? Replicating Rothstein's (1982) study
Source: Ecol Evol. 2018 Jan 5;8(3):1673–9. doi: 10.1002/ece3.3759 (PMC5792560; doi:10.1002/ece3.3759)
Supplement: Supplementary file 1 [file ECE3-8-1673-s001.csv]

year	nest.ID	color	maculation	Size	outcome	rejection	study.ID	location
2015	01AMROKR	beige	no	small	eject	1	Hauber	Urbana
2014	201 Mapplewood B21	beige	spotted	small	eject	1	Hauber	Ithaca
2014	201 Mapplewood B21	mimetic	spotted	large	eject	1	Hauber	Ithaca
2014	201 Mapplewood B21	mimetic	spotted	small	eject	1	Hauber	Ithaca
2014	201 Mapplewood g04	mimetic	no	large	accept	0	Hauber	Ithaca
2014	218 Yellowbarn lowbush	mimetic	spotted	large	accept	0	Hauber	Ithaca
2014	222 Summerhill Dr 216	mimetic	no	large	accept	0	Hauber	Ithaca
2014	222 Summerhill Dr 216	mimetic	spotted	large	eject	1	Hauber	Ithaca
2014	222 Summerhill Dr 217	mimetic	no	large	accept	0	Hauber	Ithaca
2014	222 Summerhill Dr 224	mimetic	spotted	large	eject	1	Hauber	Ithaca
2014	301 Turkey Hill Rd	beige	no	large	eject	1	Hauber	Ithaca
2014	301 Turkey Hill Rd	beige	spotted	large	eject	1	Hauber	Ithaca
2014	301 Turkey Hill Rd	mimetic	spotted	large	eject	1	Hauber	Ithaca
2015	30AMROEO	beige	no	small	eject	1	Hauber	Urbana
2015	31AMROEO	beige	no	small	accept	0	Hauber	Urbana
2014	320 Brookfield	beige	no	large	eject	1	Hauber	Ithaca
2014	320 Brookfield	mimetic	spotted	small	accept	0	Hauber	Ithaca
2015	32AMROEO	beige	no	small	eject	1	Hauber	Urbana
2014	390 Yellowbarn back porch	beige	no	large	accept	0	Hauber	Ithaca
2014	390 Yellowbarn whitebush	mimetic	spotted	large	eject	1	Hauber	Ithaca
2014	4H Acres	beige	no	large	eject	1	Hauber	Ithaca
2014	700 Warren 160	beige	no	large	eject	1	Hauber	Ithaca
2014	700 Warren 160	mimetic	spotted	large	eject	1	Hauber	Ithaca
2014	9 Brookhaven	beige	no	large	accept	0	Hauber	Ithaca
2012	A3R2	mimetic	no	large	accept	0	Hauber	Ithaca
2010	AGR1	beige	spotted	small	eject	1	Hauber	Ithaca
2011	AH2R2	mimetic	spotted	small	eject	1	Hauber	Ithaca
2012	AJ3R2	beige	spotted	large	eject	1	Hauber	Ithaca
2010	AJR1	mimetic	no	small	accept	0	Hauber	Ithaca
2011	AL2R1	beige	no	small	eject	1	Hauber	Ithaca
2010	ALR1	beige	spotted	small	eject	1	Hauber	Ithaca
2015	APCNTRL1	mimetic	no	large	accept	0	Hauber	Urbana
2015	APCNTRL2	mimetic	no	large	accept	0	Hauber	Urbana
2015	APCNTRL3	mimetic	no	large	accept	0	Hauber	Urbana
2015	APCNTRL4	mimetic	no	large	accept	0	Hauber	Urbana
2015	APCNTRL5	mimetic	no	large	accept	0	Hauber	Urbana
2015	APCNTRL6	mimetic	no	large	accept	0	Hauber	Urbana
2015	APCNTRL7-SFA1	mimetic	no	large	accept	0	Hauber	Urbana
2014	Arboretum 127	beige	spotted	large	eject	1	Hauber	Ithaca
2014	Arboretum 127	beige	spotted	small	eject	1	Hauber	Ithaca
2014	Arboretum 127	mimetic	spotted	large	eject	1	Hauber	Ithaca
2014	Arboretum 128	beige	spotted	small	eject	1	Hauber	Ithaca
2014	Arboretum 128	mimetic	spotted	small	eject	1	Hauber	Ithaca
2014	Arboretum 130	beige	spotted	large	eject	1	Hauber	Ithaca
2014	Arboretum 130	mimetic	spotted	small	eject	1	Hauber	Ithaca
2014	Arboretum 131	beige	no	large	eject	1	Hauber	Ithaca
2014	Arboretum 131	beige	spotted	small	eject	1	Hauber	Ithaca
2014	Arboretum 131	mimetic	spotted	small	eject	1	Hauber	Ithaca
2014	Arboretum 133	beige	spotted	large	eject	1	Hauber	Ithaca
2014	Arboretum 154	beige	no	large	eject	1	Hauber	Ithaca
2014	Arboretum 163	beige	no	large	accept	0	Hauber	Ithaca
2012	AS3R1	mimetic	no	large	accept	0	Hauber	Ithaca
2011	AT2R2	mimetic	no	small	accept	0	Hauber	Ithaca
2011	AY2R1	beige	no	small	eject	1	Hauber	Ithaca
2011	AY2R2	beige	no	small	accept	0	Hauber	Ithaca
2011	AY2R3	beige	no	small	eject	1	Hauber	Ithaca
2011	AY2R4	mimetic	no	small	accept	0	Hauber	Ithaca
2012	AY3R1	mimetic	no	large	accept	0	Hauber	Ithaca
2010	AYR2	beige	spotted	small	eject	1	Hauber	Ithaca
2010	AYR2	mimetic	no	small	accept	0	Hauber	Ithaca
2011	AZ2R2	beige	no	small	eject	1	Hauber	Ithaca
2011	AZ2R2	beige	no	small	eject	1	Hauber	Ithaca
2011	AZ2R2	mimetic	no	small	eject	1	Hauber	Ithaca
2012	AZ3R4	beige	spotted	large	eject	1	Hauber	Ithaca
2010	AZR10	beige	spotted	small	eject	1	Hauber	Ithaca
2010	AZR10	mimetic	no	small	eject	1	Hauber	Ithaca
2010	AZR6	mimetic	no	small	accept	0	Hauber	Ithaca
2010	BJR1	mimetic	no	small	accept	0	Hauber	Ithaca
2010	BNR1	mimetic	no	small	accept	0	Hauber	Ithaca
2011	BO2R3	beige	no	small	eject	1	Hauber	Ithaca
2011	BO2R3	beige	spotted	small	eject	1	Hauber	Ithaca
2010	BOR1	beige	spotted	small	eject	1	Hauber	Ithaca
2011	CA2R1	beige	spotted	small	eject	1	Hauber	Ithaca
2015	CAEE4	beige	no	small	eject	1	Hauber	Urbana
2015	CAEE6	beige	no	small	eject	1	Hauber	Urbana
2015	CAEE7	beige	no	small	eject	1	Hauber	Urbana
2014	Cass Park grapevine 240	mimetic	no	large	accept	0	Hauber	Ithaca
2011	CC2R1	beige	no	small	eject	1	Hauber	Ithaca
2011	CG2R1	beige	spotted	small	eject	1	Hauber	Ithaca
2011	CH2R1	beige	no	small	eject	1	Hauber	Ithaca
2011	CH2R1	beige	spotted	small	eject	1	Hauber	Ithaca
2011	CH2R3	beige	no	small	eject	1	Hauber	Ithaca
2011	CI2R1	mimetic	spotted	small	accept	0	Hauber	Ithaca
2011	CK2R1	beige	no	small	accept	0	Hauber	Ithaca
2011	CL2R1	mimetic	no	small	accept	0	Hauber	Ithaca
2012	CL3R1	mimetic	no	large	accept	0	Hauber	Ithaca
2012	CM3R2	beige	spotted	large	accept	0	Hauber	Ithaca
2011	CN2R2	beige	no	small	eject	1	Hauber	Ithaca
2011	CN2R2	mimetic	spotted	small	eject	1	Hauber	Ithaca
2014	Cornell payroll telephone pole	mimetic	spotted	large	accept	0	Hauber	Ithaca
2011	CR2R2	beige	no	small	eject	1	Hauber	Ithaca
2012	CR3R1	mimetic	no	large	accept	0	Hauber	Ithaca
2011	CT2R1	mimetic	spotted	small	accept	0	Hauber	Ithaca
2011	CT2R2	mimetic	spotted	small	accept	0	Hauber	Ithaca
2011	CX2R1	beige	no	small	eject	1	Hauber	Ithaca
2011	CX2R1	mimetic	spotted	small	accept	0	Hauber	Ithaca
2011	DA2R1	beige	no	small	eject	1	Hauber	Ithaca
2011	DD2R1	mimetic	no	small	accept	0	Hauber	Ithaca
2011	DE2R1	beige	no	small	eject	1	Hauber	Ithaca
2011	DE2R2	beige	no	small	eject	1	Hauber	Ithaca
2011	DE2R2	mimetic	no	small	accept	0	Hauber	Ithaca
2011	DE2R2	mimetic	spotted	small	eject	1	Hauber	Ithaca
2011	DF2R1	beige	no	small	eject	1	Hauber	Ithaca
2011	DF2R1	mimetic	spotted	small	eject	1	Hauber	Ithaca
2011	DK2R1	mimetic	spotted	small	accept	0	Hauber	Ithaca
2011	DL2R1	beige	no	small	eject	1	Hauber	Ithaca
2011	DL2R1	mimetic	spotted	small	accept	0	Hauber	Ithaca
2012	DL3R1	beige	spotted	large	accept	0	Hauber	Ithaca
2012	DN3R1	mimetic	no	large	accept	0	Hauber	Ithaca
2012	DQ3R1	beige	spotted	large	eject	1	Hauber	Ithaca
2012	DS3R1	beige	spotted	large	eject	1	Hauber	Ithaca
2012	DT3R1	mimetic	no	large	accept	0	Hauber	Ithaca
2012	DZ3R1	beige	spotted	large	eject	1	Hauber	Ithaca
2014	Easthill flowery bush	beige	no	large	accept	0	Hauber	Ithaca
2014	Easthill flowery bush	mimetic	spotted	large	eject	1	Hauber	Ithaca
2012	EH3R1	beige	spotted	large	eject	1	Hauber	Ithaca
2012	EJ3R1	beige	spotted	large	accept	0	Hauber	Ithaca
2012	EK3R1	beige	spotted	large	eject	1	Hauber	Ithaca
2014	Mappleview C24 202	mimetic	no	large	accept	0	Hauber	Ithaca
2015	MTEE10	beige	no	small	eject	1	Hauber	Urbana
2015	MTEE5	beige	no	small	eject	1	Hauber	Urbana
2014	Rabbit Run Garden	mimetic	spotted	large	eject	1	Hauber	Ithaca
2014	Shooting club	beige	no	large	eject	1	Hauber	Ithaca
2014	Shooting club	mimetic	spotted	large	eject	1	Hauber	Ithaca
1970		beige	no	large	accept	0	Rothstein
1970		beige	no	large	accept	0	Rothstein
1970		beige	no	large	accept	0	Rothstein
1970		beige	no	large	accept	0	Rothstein
1970		beige	no	large	accept	0	Rothstein
1970		beige	no	large	accept	0	Rothstein
1970		beige	no	large	accept	0	Rothstein
1970		beige	no	large	accept	0	Rothstein
1970		beige	no	small	accept	0	Rothstein
1970		beige	no	small	eject	1	Rothstein
1970		beige	no	small	eject	1	Rothstein
1970		beige	no	small	eject	1	Rothstein
1970		beige	no	small	eject	1	Rothstein
1970		beige	no	small	eject	1	Rothstein
1970		beige	no	small	eject	1	Rothstein
1970		beige	no	small	eject	1	Rothstein
1970		beige	spotted	large	accept	0	Rothstein
1970		beige	spotted	large	accept	0	Rothstein
1970		beige	spotted	large	accept	0	Rothstein
1970		beige	spotted	large	eject	1	Rothstein
1970		beige	spotted	large	eject	1	Rothstein
1970		beige	spotted	large	eject	1	Rothstein
1970		beige	spotted	large	eject	1	Rothstein
1970		beige	spotted	large	eject	1	Rothstein
1970		beige	spotted	large	eject	1	Rothstein
1970		beige	spotted	large	eject	1	Rothstein
1970		beige	spotted	large	eject	1	Rothstein
1970		beige	spotted	large	eject	1	Rothstein
1970		beige	spotted	large	eject	1	Rothstein
1970		beige	spotted	large	eject	1	Rothstein
1970		beige	spotted	large	eject	1	Rothstein
1970		beige	spotted	large	eject	1	Rothstein
1970		beige	spotted	large	eject	1	Rothstein
1970		beige	spotted	large	eject	1	Rothstein
1970		beige	spotted	large	eject	1	Rothstein
1970		beige	spotted	large	eject	1	Rothstein
1970		beige	spotted	large	eject	1	Rothstein
1970		beige	spotted	large	eject	1	Rothstein
1970		beige	spotted	large	eject	1	Rothstein
1970		beige	spotted	large	eject	1	Rothstein
1970		beige	spotted	large	eject	1	Rothstein
1970		beige	spotted	large	eject	1	Rothstein
1970		beige	spotted	large	eject	1	Rothstein
1970		beige	spotted	small	eject	1	Rothstein
1970		beige	spotted	small	eject	1	Rothstein
1970		beige	spotted	small	eject	1	Rothstein
1970		beige	spotted	small	eject	1	Rothstein
1970		beige	spotted	small	eject	1	Rothstein
1970		beige	spotted	small	eject	1	Rothstein
1970		beige	spotted	small	eject	1	Rothstein
1970		beige	spotted	small	eject	1	Rothstein
1970		beige	spotted	small	eject	1	Rothstein
1970		beige	spotted	small	eject	1	Rothstein
1970		beige	spotted	small	eject	1	Rothstein
1970		beige	spotted	small	eject	1	Rothstein
1970		beige	spotted	small	eject	1	Rothstein
1970		beige	spotted	small	eject	1	Rothstein
1970		beige	spotted	small	eject	1	Rothstein
1970		beige	spotted	small	eject	1	Rothstein
1970		beige	spotted	small	eject	1	Rothstein
1970		beige	spotted	small	eject	1	Rothstein
1970		beige	spotted	small	eject	1	Rothstein
1970		beige	spotted	small	eject	1	Rothstein
1970		beige	spotted	small	eject	1	Rothstein
1970		beige	spotted	small	eject	1	Rothstein
1970		beige	spotted	small	eject	1	Rothstein
1970		beige	spotted	small	eject	1	Rothstein
1970		mimetic	no	small	accept	0	Rothstein
1970		mimetic	no	small	accept	0	Rothstein
1970		mimetic	no	small	accept	0	Rothstein
1970		mimetic	no	small	accept	0	Rothstein
1970		mimetic	no	small	accept	0	Rothstein
1970		mimetic	no	small	accept	0	Rothstein
1970		mimetic	no	small	eject	1	Rothstein
1970		mimetic	spotted	large	accept	0	Rothstein
1970		mimetic	spotted	large	accept	0	Rothstein
1970		mimetic	spotted	large	accept	0	Rothstein
1970		mimetic	spotted	large	accept	0	Rothstein
1970		mimetic	spotted	large	accept	0	Rothstein
1970		mimetic	spotted	large	eject	1	Rothstein
1970		mimetic	spotted	large	eject	1	Rothstein
1970		mimetic	spotted	large	eject	1	Rothstein
1970		mimetic	spotted	large	eject	1	Rothstein
1970		mimetic	spotted	large	eject	1	Rothstein
1970		mimetic	spotted	small	accept	0	Rothstein
1970		mimetic	spotted	small	accept	0	Rothstein
1970		mimetic	spotted	small	accept	0	Rothstein
1970		mimetic	spotted	small	accept	0	Rothstein
1970		mimetic	spotted	small	eject	1	Rothstein
1970		mimetic	spotted	small	eject	1	Rothstein
1970		mimetic	spotted	small	eject	1	Rothstein
1970		mimetic	spotted	small	eject	1	Rothstein
1970		mimetic	spotted	small	eject	1	Rothstein
